# Supplementary material for: Genome diversification in globally distributed novel marine Proteobacteria is linked to environmental adaptation
Source: ISME J. 2020 May 11;14(8):2060–77. doi: 10.1038/s41396-020-0669-4 (PMC7367891; doi:10.1038/s41396-020-0669-4)
Supplement: Supplementary file 14 — Supplementary Table S9 [file 41396_2020_669_MOESM14_ESM.xlsx]

## Sheet: Sheet1
Supplementary Table S9 | Coverage and expression level of peptidases (also including inhibitors) in novel proteobacterial genomes. Peptidase gene coverage (Table A) was calculated by multiplying number of identified peptidases with genome coverage. The normalized peptidase gene expression levels (Table B) were calculated by normalizing the summed peptidase gene expression values (RPKM × 100) with…
Table A
Genome	Genome coverage	Environment	Group	A08	A24A	A28B	A31	A32	C110	C14B	C26	C39	C40	C44	C45	C56	C60A	C82A	I39	I51	I87	M01	M02	M03A	M03B	M03C	M13	M14A	M14B	M14C	M15B	M15D	M16A	M16B	M16C	M17	M18	M19	M20A	M20D	M20F	M20X	M23B	M24A	M24B	M28B	M28D	M28F	M29
UWMA-0298	1.84	Guaymas	Lambdaproteobacteria	5.4	5.4					5.4	27			5.4							10.8	5.4														5.4			10.8	10.8		5.4	5.4	5.4	5.4				5.4
UWMA-0318	29.8	Guaymas	Lambdaproteobacteria		76.7						306.6										76.7	76.7											76.7							76.7					76.7
UWMA-0008	10.94	Lau	Lambdaproteobacteria	1.1							5.4			1.1							1.1												1.1			1.1				1.1			1.1	1.1
UWMA-0014	147.42	Lau	Lambdaproteobacteria	10.7	10.7						53.7			32.2							32.2	10.7																	10.7				10.7		10.7				10.7
UWMA-0037	267.3	Lau	Lambdaproteobacteria								94.3			31.4							47.2	15.7														15.7			15.7				15.7		15.7
UWMA-0049	20.36	Lau	Lambdaproteobacteria	1.8	1.8						5.5				1.8						3.7	1.8											1.8			1.8			1.8	3.7		3.7		1.8	1.8
UWMA-0081	162.58	Lau	Lambdaproteobacteria	21	21		21				126.1			84.1							42	21														21			21	42		42	42	21	21				21
UWMA-0092	207.74	Lau	Lambdaproteobacteria	21.1	21.1						126.9			63.4							42.3	21.1														21.1			21.1	42.3		42.3	42.3	21.1	21.1				21.1
UWMA-0100	11.78	Lau	Lambdaproteobacteria	1.6	1.6						7.8			3.1							1.6												1.6						1.6	1.6			1.6	1.6	1.6
UWMA-0116	17.15	Lau	Lambdaproteobacteria	7.8							39			7.8							7.8	7.8											7.8			7.8									7.8
UWMA-0124	495.78	Lau	Lambdaproteobacteria	93.9	93.9						563.2			187.7							187.7															93.9			93.9	187.7		93.9	187.7	93.9	93.9				93.9
UWMA-0138	39.17	Cayman	Kappaproteobacteria						5.6		22.2			11.1																						5.6			11.1	5.6							5.6
UWMA-0260	6.32	Guaymas	Kappaproteobacteria		20.5	41				20.5	102.5	20.5		41				20.5			41	20.5		20.5												20.5			41	41	20.5		20.5	20.5	20.5
UWMA-0273	1.87	Guaymas	Kappaproteobacteria	6	6						36.2			12.1				6			12.1	6		6												6	6	6	36.2	6	6	18.1			6
UWMA-0301	1.02	Guaymas	Kappaproteobacteria						2.8		22.6			8.5				2.8			8.5	2.8		2.8												2.8	2.8	2.8	14.1	2.8		8.5		2.8	2.8
UWMA-0007	62.43	Lau	Kappaproteobacteria	4.6							32			9.1				4.6		4.6	9.1	4.6		4.6												4.6	4.6		9.1	9.1		18.3
UWMA-0039	112.72	Lau	Kappaproteobacteria	8.9							35.7			8.9				8.9			17.9	8.9														8.9	8.9		35.7	8.9		26.8		8.9
UWMA-0055	13.62	Lau	Kappaproteobacteria		2.9				2.9		17.1			5.7				2.9						2.9												2.9	2.9	2.9	8.6	2.9		5.7		2.9
UWMA-0057	14.74	Lau	Kappaproteobacteria	3.5							17.5			10.5			3.5	3.5			7	3.5																3.5	10.5					3.5	3.5
UWMA-0082	45.71	Lau	Kappaproteobacteria	4.8							29							4.8			14.5	4.8		4.8												4.8	4.8		19.3	9.7		9.7
UWMA-0111	20.33	Lau	Kappaproteobacteria	2.5	2.5						17.4			2.5				2.5		2.5	10	2.5		2.5												2.5	2.5	2.5	12.5	5		10		2.5
UWMA-0122	6.99	Lau	Kappaproteobacteria	1.5							4.5			3				1.5			1.5	1.5															1.5		4.5	3		3		1.5
UWMA-0137	23.07	Cayman	SAR86								8.8			8.8				4.4			8.8															4.4		4.4	4.4					4.4	4.4			4.4
UWMA-0261	3.12	Guaymas	SAR86								60.1			20				10			40.1	20		10			10									10		10	10	20			10	10	10
UWMA-0281	0.93	Guaymas	SAR86								4.8			2.4				1.2	1.2		2.4			1.2			1.2									1.2		1.2	1.2	1.2			1.2	1.2	1.2
UWMA-0013	10.36	Lau	SAR86								3.4			2.5				1.2	1.2		1.7			1.2			1.2									1.2		1.2	1.2	1.2			1.2	1.2	1.2
UWMA-0036	16.15	Lau	SAR86								3.4			2.3					1.1		3.4			1.1			1.1									1.1		1.1	1.1	1.1			1.1		1.1
UWMA-0063	40.66	Lau	SAR86								13.9			9.3				4.6	4.6		9.3						4.6									4.6		4.6	4.6	9.3			4.6	4.6	4.6
UWMA-0112	9.46	Lau	SAR86								5.8			2.9				1.5	1.5		2.9			1.5												1.5		1.5	1.5	2.9			1.5	1.5	1.5
UWMA-0278	2.17	Guaymas	Taraoceanobacteraceae				5.2				15.6			10.4				10.4	10.4	5.2	10.4			5.2												5.2				10.4				5.2	5.2
UWMA-0343	5.12	Guaymas	Taraoceanobacteraceae								67.9			34				34	50.9	17	17		17													17		17						17	17
UWMA-0062	81.66	Lau	Taraoceanobacteraceae								51.3			25.7				25.7	25.7	12.8	25.7			12.8												12.8				12.8				12.8	12.8
UWMA-0097	31.05	Lau	Taraoceanobacteraceae								28.4			11.4				11.4	5.7	5.7	11.4			5.7												5.7				11.4				5.7	5.7
UWMA-0311	3.87	Guaymas	Riflewellaceae	12.5	25			12.5	12.5		87.5			25		12.5		37.5			37.5			12.5						12.5	12.5			12.5		12.5			25			25	25	12.5	12.5
UWMA-0258	5.1	Guaymas	Marinioligotrophales	15.4	15.4			15.4	15.4		76.9	15.4		30.8					15.4		30.8	15.4		30.8			15.4				30.8					15.4	15.4	15.4	92.3	30.8		15.4	30.8	30.8	30.8
UWMA-0282	1.15	Guaymas	Marinioligotrophales	6.5	3.2			6.5	3.2	3.2	19.4	3.2		3.2			6.5	3.2			13	6.5		3.2	6.5			3.2		3.2	6.5				3.2	3.2	3.2		22.7	9.7		6.5	6.5	6.5	6.5	3.2		3.2
UWMA-0291	1.52	Guaymas	Marinioligotrophales		4.3			4.3	4.3		17.2			8.6					4.3	4.3	12.9	8.6		8.6			4.3				4.3				4.3	4.3	4.3	4.3	21.5	21.5	8.6	4.3	8.6	4.3	4.3	4.3		4.3
UWMA-0299	1.76	Guaymas	Marinioligotrophales		3.6			3.6			29			7.3							10.9	7.3		3.6			3.6	7.3	7.3			3.6			3.6	3.6		3.6	21.8	3.6			10.9	3.6	3.6	3.6		7.3
UWMA-0302	3.27	Guaymas	Marinioligotrophales		9			9			54			18							27	27		9	9		9	9			9	9			9	9	18	9	54	18			9	9	9			18
UWMA-0295	0.97	Guaymas	Marenostrumaceae	3.2				3.2			25.5			15.9	3.2						9.6				3.2							3.2		6.4		6.4			3.2				3.2	3.2	3.2
UWMA-0006	18.62	Lau	Marenostrumaceae								12.9			5.5																		1.8		1.8		1.8		1.8	3.7	1.8			1.8	1.8	1.8
UWMA-0054	17.15	Lau	Marenostrumaceae	1.7							10.4			1.7							3.5				1.7							1.7		1.7		3.5		1.7	3.5	1.7			1.7
UWMA-0085	7.59	Lau	Marenostrumaceae	1.5							9.2			6.1							3.1				1.5						1.5					3.1		1.5	1.5				3.1	1.5			1.5
UWMA-0127	11.25	Lau	Marenostrumaceae	3.9							19.7			7.9							7.9											3.9		3.9		7.9		3.9	7.9	3.9			3.9		3.9
UWMA-0141	19.99	Cayman	Hyrcanianaceae	6.7							40.2		6.7	20.1				6.7							6.7									13.4					13.4				13.4		6.7
UWMA-0145	12.29	Cayman	Planktothermales								7.5			9.9							5				2.5									2.5				2.5	7.5	2.5			2.5		2.5
UWMA-0321	1.4	Guaymas	Planktothermales								23.9			9.5				4.8			9.5					4.8						4.8				4.8			4.8		4.8	4.8	4.8					4.8
UWMA-0003	11.18	Lau	Planktothermales								7.8			6.5							3.9				1.3											1.3		1.3	2.6	2.6		1.3	2.6	1.3	1.3
UWMA-0032	15.46	Lau	Planktothermales	1							7.1			3							3				1									1		1		1	2	2			2	1	1
UWMA-0076	13.59	Lau	Planktothermales	2							10			6							6				2									2		4		2	4	4			4	2	2
UWMA-0109	11.45	Lau	Planktothermales	1.5							8.8			5.8							4.4				1.5									1.5		2.9		1.5	2.9	4.4			2.9	1.5	2.9
Table B
Genome	Genome coverage	Environment	Group	A08	A24A	A28B	A31	A32	C110	C14B	C26	C39	C40	C44	C45	C56	C60A	C82A	I39	I51	I87	M01	M02	M03A	M03B	M03C	M13	M14A	M14B	M14C	M15B	M15D	M16A	M16B	M16C	M17	M18	M19	M20A	M20D	M20F	M20X	M23B	M24A	M24B	M28B	M28D	M28F	M29
UWMA-0298	1.84	Guaymas	Lambdaproteobacteria	36	9.6					3.8	9.4			7							30	5.9														7.9			20.7	10.8		12	53.1	16.6	3.1				4.6
UWMA-0318	29.8	Guaymas	Lambdaproteobacteria		3.6						2.2										3.9												0.8							7.5					2.1
UWMA-0138	39.17	Cayman	Kappaproteobacteria						5.7		20.7			6.8																						3.3			2.1	1.7							25.5
UWMA-0260	6.32	Guaymas	Kappaproteobacteria		4.4	1.7					2.5			11.4				6.5			23.2	1.6		4.6												1.1			4.4	4.5	6.1		5.2	3.4	6.5
UWMA-0273	1.87	Guaymas	Kappaproteobacteria	28.8	0.7						21.9			17.3				7.3			55.1	3.3		10.8												15.6	17.4	4.5	10.7	18.5	9.9	7.6			7.7
UWMA-0301	1.02	Guaymas	Kappaproteobacteria								6.3			2.3							66.2	7.1		4.6													14.4	28.6	1.7	8		2.6			7.2
UWMA-0137	23.07	Cayman	SAR86											1.7				4.1			7															3.1									12.2
UWMA-0261	3.12	Guaymas	SAR86																		2.6	3.6					1.3													1.6
UWMA-0281	0.93	Guaymas	SAR86																1.4		1.7																			33.4
UWMA-0278	2.17	Guaymas	Taraoceanobacteraceae											2.2					48		1			1.3																					4.4
UWMA-0343	5.12	Guaymas	Taraoceanobacteraceae																9.9
UWMA-0311	3.87	Guaymas	Riflewellaceae		4.9						1.1			3				1.2			2.8									3						4.3			2				2.4	8.3
UWMA-0258	5.1	Guaymas	Marinioligotrophales	7.9	4			6.6	2.6		2.9	1.7		6.6							26.2	2.7		2.3			3.7				7.4						6.7	1.4	4.9	5.9		1.2	23		4.4
UWMA-0282	1.15	Guaymas	Marinioligotrophales								2.7			27.1							12.3	1.1		8	2.3												7		1.8	2.7		6.5	31.8
UWMA-0291	1.52	Guaymas	Marinioligotrophales								3			5.4					129.9		10.9	3.5													4.9	4.1	4.7	9.8	5.6	8.2		8.6	17.8	15.8	3.4	2.8
UWMA-0299	1.76	Guaymas	Marinioligotrophales								4.2			3.2							11.1	1.4		1			3.5	1.6	1.6							6.9		5.5	4.9	9.8				1.3		8		3.5
UWMA-0302	3.27	Guaymas	Marinioligotrophales								0.9			3.7							10.8	0.5		2.9	1.6		2.8								4.1	4.2	1.4	2.5	3.7	4.7			13.6	3.8	2.2
UWMA-0295	0.97	Guaymas	Marenostrumaceae	5.2							5.4			7.7							19.8				0.6											5.5								1.5
UWMA-0141	19.99	Cayman	Hyrcanianaceae								9.7		14.3	6.7				25.2																7.1					6.7				7		8.6
UWMA-0145	12.29	Cayman	Planktothermales								4			7.4							18.9				4									6.8				5.2	6.8	4.1					7.1
UWMA-0321	1.4	Guaymas	Planktothermales																																	1			4.6
[truncated: 58 more columns]
